# Supplementary material for: Phosphoprofile reorganization of the actin binding protein Drebrin during long term depression
Source: Front Mol Neurosci. 2025 Nov 5;18:1697642. doi: 10.3389/fnmol.2025.1697642 (PMC12627054; doi:10.3389/fnmol.2025.1697642)
Supplement: Supplementary file 1 [file Table_1.xlsx]

## Sheet: Phospho
Unique identifier	Proteins	Protein names	Gene names	Sequence window	Fasta headers	Positions within proteins	Localization prob Phospho	PEP	Score	Score diff	Delta score	Score for localization	Intensity	Amino acid	Number of Phospho (STY)	Phospho (STY) Probabilities	Multiplicity	Protein group IDs	Mass error [ppm]	Intensity values (log2 tranformed, zscore normalized)	Phospho mock_1	Phospho mock_2	Phospho mock_3	Phospho mock_4	Phospho NMDA_1	Phospho NMDA_2	Phospho NMDA_3	Phospho NMDA_4	zscoree values row-wise	Phospho mock_1_zscore	Phospho mock_2_zscore	Phospho mock_3_zscore	Phospho mock_4_zscore	Phospho NMDA_1_zscore	Phospho NMDA_2_zscore	Phospho NMDA_3_zscore	Phospho NMDA_4_zscore
UID1421	A0A0R4J1E3;Q9QXS6;Q9QXS6-2	Drebrin	Dbn1	FGDQRDEEEESQMKKSESEVEEAAAIIAQRP	tr|A0A0R4J1E3|A0A0R4J1E3_MOUSE Drebrin OS=Mus musculus OX=10090 GN=Dbn1 PE=1 SV=1;sp|Q9QXS6|DREB_MOUSE Drebrin OS=Mus musculus OX=10090 GN=Dbn1 PE=1 SV=4;sp|Q9QXS6-2|DREB_MOUSE Isoform A2 of Drebrin OS=Mus musculus OX=10090 GN=Dbn1	272;272;272	0.999637	2.15e-10	210.66	34.4032	184.29	198.47	931470000	S	1	S(1)ESEVEEAAAIIAQRPDNPR	___1	514;10835	0.066953		1.18697	0.945563	0.971341	0.720697	0.641357	0.679556	0.584697	0.512539		2.17477	1.16136	1.26957	0.217369	-0.115703	0.0446567	-0.35356	-0.656483
UID22524	A0A0R4J1E3;Q9QXS6	Drebrin	Dbn1	HRPGSHLDSHRRMAPTPIPTRSPSDSSTAST;SLPCSHLDSHRRMAPTPIPTRSPSDSSTAST	tr|A0A0R4J1E3|A0A0R4J1E3_MOUSE Drebrin OS=Mus musculus OX=10090 GN=Dbn1 PE=1 SV=1;sp|Q9QXS6|DREB_MOUSE Drebrin OS=Mus musculus OX=10090 GN=Dbn1 PE=1 SV=4	333;379	0.999929	9.41e-09	159.95	41.4582	136.21	107.51	317220000	T	1	MAPT(1)PIPTR	___1	514;10835	0.30574		0.978401	0.717209	0.674173	0.553656	0.531	0.398733	0.165836	0.185895		1.76223	0.830274	0.676716	0.246701	0.165863	-0.306078	-1.13708	-1.06551
UID21130	Q9QXS6	Drebrin	Dbn1	TQKEGTQASEGYFSQSQEEEFAQSEEPCAKV	sp|Q9QXS6|DREB_MOUSE Drebrin OS=Mus musculus OX=10090 GN=Dbn1 PE=1 SV=4	658	0.986376	7.46e-09	195.54	18.5976	179.6	195.54	669840000	S	1	EGTQASEGYFS(0.014)QS(0.986)QEEEFAQSEEPCAK	___1	10835	0.38918		-0.351881	-0.81995	-0.897242	-0.927814	-1.04246	-1.14776	-0.972522	-1.15516		1.64111	0.162027	-0.0822141	-0.178819	-0.541109	-0.873848	-0.320097	-0.897222
UID21128	Q9QXS6;Q9QXS6-2	Drebrin	Dbn1	IKASDSGPSSSSSSSSSPPRTPFPYITCHRT	sp|Q9QXS6|DREB_MOUSE Drebrin OS=Mus musculus OX=10090 GN=Dbn1 PE=1 SV=4;sp|Q9QXS6-2|DREB_MOUSE Isoform A2 of Drebrin OS=Mus musculus OX=10090 GN=Dbn1	343;343	0.613765	9.35e-36	260.53	5.05266	218.61	188.32	1074200000	S	1	ASDSGPSS(0.002)S(0.006)S(0.003)S(0.069)S(0.06)S(0.192)S(0.614)S(0.055)PPR	___1	10835	-0.16177		-0.431	-0.514028	-0.336049	-0.918454	-1.01865	-1.05758	-0.884737	-1.13993		1.2867	1.06505	1.54018	-0.0145905	-0.282068	-0.385997	0.0754196	-0.60583
UID1420	A0A0R4J1E3;Q9QXS6	Drebrin	Dbn1	RMAPTPIPTRSPSDSSTASTPIAEQIERALD	tr|A0A0R4J1E3|A0A0R4J1E3_MOUSE Drebrin OS=Mus musculus OX=10090 GN=Dbn1 PE=1 SV=1;sp|Q9QXS6|DREB_MOUSE Drebrin OS=Mus musculus OX=10090 GN=Dbn1 PE=1 SV=4	344;390	0.65741	4.81e-08	186.39	6.59423	162.04	186.39	59034000	S	1	MAPTPIPT(0.001)RS(0.01)PS(0.125)DS(0.063)S(0.657)T(0.144)ASTPIAEQIER	___1	514;10835	0.081806		0.328098	0.364542	0.338939	0.0167238	-0.302619	-0.199157	-0.52542	-0.410654		1.25539	1.36005	1.28652	0.361199	-0.555877	-0.258759	-1.19571	-0.866129
UID48589	Q9QXS6;Q9QXS6-2	Drebrin	Dbn1	KASDSGPSSSSSSSSSPPRTPFPYITCHRTP	sp|Q9QXS6|DREB_MOUSE Drebrin OS=Mus musculus OX=10090 GN=Dbn1 PE=1 SV=4;sp|Q9QXS6-2|DREB_MOUSE Isoform A2 of Drebrin OS=Mus musculus OX=10090 GN=Dbn1	344;344	0.999284	1.4e-258	408.39	31.159	368.44	262.58	29526000000	S	1;2	AS(0.255)DS(0.412)GPS(0.033)S(0.149)S(0.003)S(0.148)SSSS(0.001)S(0.999)PPR	___2	10835	-0.20125		-0.982624	-1.20571	-1.00109	-1.33427	-1.93667	-2.16928	-2.09184	-3.24347		0.814776	0.517699	0.790189	0.346497	-0.455705	-0.765473	-0.662342	-2.19594
UID1418	A0A0R4J1E3;Q9QXS6	Drebrin	Dbn1	SHRRMAPTPIPTRSPSDSSTASTPIAEQIER	tr|A0A0R4J1E3|A0A0R4J1E3_MOUSE Drebrin OS=Mus musculus OX=10090 GN=Dbn1 PE=1 SV=1;sp|Q9QXS6|DREB_MOUSE Drebrin OS=Mus musculus OX=10090 GN=Dbn1 PE=1 SV=4	341;387	0.69861	3.28e-46	268.88	5.93842	241.38	105.39	985440000	S	1	S(0.094)PS(0.699)DS(0.178)S(0.03)TASTPIAEQIER	___1	514;10835	-0.049619		-0.721271	-0.717296	-0.600632	-1.10151	-1.48303	-1.36459	-1.04253	-1.17111		0.730187	0.741873	1.08491	-0.387857	-1.50969	-1.16143	-0.21445	-0.592523
UID1414	A0A0R4J1E3;Q9QXS6;Q9QXS6-2	Drebrin	Dbn1	REREQQIEEHRRKQQSLEAEEAKRRLKEQSI	tr|A0A0R4J1E3|A0A0R4J1E3_MOUSE Drebrin OS=Mus musculus OX=10090 GN=Dbn1 PE=1 SV=1;sp|Q9QXS6|DREB_MOUSE Drebrin OS=Mus musculus OX=10090 GN=Dbn1 PE=1 SV=4;sp|Q9QXS6-2|DREB_MOUSE Isoform A2 of Drebrin OS=Mus musculus OX=10090 GN=Dbn1	241;241;241	1	2.06e-05	150.11	127.879	112.97	127.88	2523100000	S	1	RKQQS(1)LEAEEAK	___1	514;10835	-0.12727		0.903912	1.13758	1.19586	0.89467	0.511692	0.642778	0.495541	0.596824		0.704037	1.64839	1.88393	0.666688	-0.881088	-0.351316	-0.946361	-0.537034
UID48587	Q9QXS6;Q9QXS6-2	Drebrin	Dbn1	PFIKASDSGPSSSSSSSSSPPRTPFPYITCH	sp|Q9QXS6|DREB_MOUSE Drebrin OS=Mus musculus OX=10090 GN=Dbn1 PE=1 SV=4;sp|Q9QXS6-2|DREB_MOUSE Isoform A2 of Drebrin OS=Mus musculus OX=10090 GN=Dbn1	341;341	0.881376	1.12e-05	153.22	9.34551	134.49	153.22	14455000	S	2	ASDSGPSS(0.001)S(0.002)S(0.009)S(0.104)S(0.881)S(0.002)S(0.081)S(0.918)PPR	___2	10835	-0.44319		-0.100465	-1.35977	0.343428	0.735718	-0.216492	-0.834201	-0.592833	-0.425064		0.486737	-1.08662	1.04133	1.53145	0.341774	-0.42998	-0.128419	0.0811888
UID48586	Q9QXS6;Q9QXS6-2	Drebrin	Dbn1	RPYCPFIKASDSGPSSSSSSSSSPPRTPFPY	sp|Q9QXS6|DREB_MOUSE Drebrin OS=Mus musculus OX=10090 GN=Dbn1 PE=1 SV=4;sp|Q9QXS6-2|DREB_MOUSE Isoform A2 of Drebrin OS=Mus musculus OX=10090 GN=Dbn1	337;337	0.850278	9.66e-05	116.45	10.3367	103.84	116.45	58503000	S	2	AS(0.001)DS(0.018)GPS(0.08)S(0.85)S(0.047)S(0.003)SS(0.002)S(0.029)S(0.319)S(0.65)PPR	___2	10835	-1.1014		-0.452705	-0.726503	-0.3796	-0.115868	-0.337505	-0.700714	-0.734664	-0.617943		0.47759	-0.824542	0.825261	2.07952	1.02546	-0.701896	-0.863356	-0.308254
UID21129	Q9QXS6;Q9QXS6-2	Drebrin	Dbn1	KASDSGPSSSSSSSSSPPRTPFPYITCHRTP	sp|Q9QXS6|DREB_MOUSE Drebrin OS=Mus musculus OX=10090 GN=Dbn1 PE=1 SV=4;sp|Q9QXS6-2|DREB_MOUSE Isoform A2 of Drebrin OS=Mus musculus OX=10090 GN=Dbn1	344;344	0.999284	1.4e-258	408.39	31.159	368.44	262.58	29526000000	S	1;2	AS(0.255)DS(0.412)GPS(0.033)S(0.149)S(0.003)S(0.148)SSSS(0.001)S(0.999)PPR	___1	10835	-0.20125		-1.40576	-1.30101	-1.49399	-1.63406	-1.58917	-1.48705	-1.37617	-1.23751		0.433645	1.1699	-0.186461	-1.17095	-0.855496	-0.137711	0.641578	1.61617
UID1415	A0A0R4J1E3;F7CPL2;Q9QXS6;Q9QXS6-2	Drebrin	Dbn1	AGAIGQRLSNGLARLSSPVLHRLRLREDENA	tr|A0A0R4J1E3|A0A0R4J1E3_MOUSE Drebrin OS=Mus musculus OX=10090 GN=Dbn1 PE=1 SV=1;tr|F7CPL2|F7CPL2_MOUSE Drebrin (Fragment) OS=Mus musculus OX=10090 GN=Dbn1 PE=1 SV=1;sp|Q9QXS6|DREB_MOUSE Drebrin OS=Mus musculus OX=10090 GN=Dbn1 PE=1 SV=4;sp|Q9QXS6-2|DREB_	141;78;141;141	0.932381	0.00066941	145.9	11.3953	122.88	145.9	202780000	S	1	LS(0.932)S(0.068)PVLHR	___1	514;10835	-1.0038		-0.357365	-0.418591	-0.365256	-0.265369	-0.230812	-0.226078	-0.376537	-0.288176		-0.353471	-1.14243	-0.455164	0.831973	1.27728	1.33828	-0.600524	0.538093
UID1417	A0A0R4J1E3;Q9QXS6	Drebrin	Dbn1	LDSHRRMAPTPIPTRSPSDSSTASTPIAEQI	tr|A0A0R4J1E3|A0A0R4J1E3_MOUSE Drebrin OS=Mus musculus OX=10090 GN=Dbn1 PE=1 SV=1;sp|Q9QXS6|DREB_MOUSE Drebrin OS=Mus musculus OX=10090 GN=Dbn1 PE=1 SV=4	339;385	0.952643	1.97e-104	330.3	14.562	298.49	225.71	2948200000	S	1	MAPT(0.002)PIPT(0.01)RS(0.953)PS(0.033)DS(0.002)STASTPIAEQIER	___1	514;10835	-0.54572		-0.609113	-0.734442	-0.65633	-0.584412	-0.458759	-0.489099	-0.585947	-0.630526		-0.372144	-1.45448	-0.779908	-0.158825	0.926309	0.664294	-0.172081	-0.557068
UID22525	A0A0R4J1E3;Q9QXS6	Drebrin	Dbn1	TPIPTRSPSDSSTASTPIAEQIERALDEVTS	tr|A0A0R4J1E3|A0A0R4J1E3_MOUSE Drebrin OS=Mus musculus OX=10090 GN=Dbn1 PE=1 SV=1;sp|Q9QXS6|DREB_MOUSE Drebrin OS=Mus musculus OX=10090 GN=Dbn1 PE=1 SV=4	348;394	0.932571	9.22e-08	180.91	11.6504	152.76	180.91	1005900000	T	1	MAPTPIPTRSPSDSS(0.001)T(0.003)AS(0.064)T(0.933)PIAEQIER	___1	514;10835	0.4022		-0.25761	0.0266874	-0.475604	-0.323451	0.0178722	0.256156	0.156703	0.336703		-0.752922	0.230556	-1.50703	-0.980689	0.200061	1.02436	0.680321	1.303
UID1416	A0A0R4J1E3;F7CPL2;Q9QXS6;Q9QXS6-2	Drebrin	Dbn1	GAIGQRLSNGLARLSSPVLHRLRLREDENAE	tr|A0A0R4J1E3|A0A0R4J1E3_MOUSE Drebrin OS=Mus musculus OX=10090 GN=Dbn1 PE=1 SV=1;tr|F7CPL2|F7CPL2_MOUSE Drebrin (Fragment) OS=Mus musculus OX=10090 GN=Dbn1 PE=1 SV=1;sp|Q9QXS6|DREB_MOUSE Drebrin OS=Mus musculus OX=10090 GN=Dbn1 PE=1 SV=4;sp|Q9QXS6-2|DREB_	142;79;142;142	0.998566	5.11e-05	154.15	28.4293	123.9	154.15	20297000000	S	1	LS(0.001)S(0.999)PVLHRLR	___1	514;10835	-0.62312		-0.359955	-0.306814	-0.412187	-0.433129	-0.0961527	0.0823434	0.00961749	-0.0122747		-0.754996	-0.508577	-0.997195	-1.09431	0.468264	1.29596	0.958724	0.857209
UID1413	A0A0R4J1E3	Drebrin	Dbn1	QKEGTQQASEGYFSQSQEEEFAQSEEPCAKV	tr|A0A0R4J1E3|A0A0R4J1E3_MOUSE Drebrin OS=Mus musculus OX=10090 GN=Dbn1 PE=1 SV=1	613	0.995175	4.79e-11	185.38	23.3758	172.94	139.73	314590000	S	1	EGTQQASEGYFS(0.005)QS(0.995)QEEEFAQSEEPCAK	___1	514	0.082409		-1.2501	-1.28193	-1.37809	-1.10017	-1.15286	-1.18725	-0.707467	-0.774291		-1.21032	-1.31493	-1.63094	-0.717613	-0.890758	-1.00378	0.572968	0.35336

## Sheet: Global
id	Protein IDs	Majority protein IDs	Protein names	Gene names	Fasta headers	Number of proteins	Peptides	Unique peptides	Sequence coverage [%]	Mol. weight [kDa]	Score	Intensity	iBAQ	MS/MS count	Phospho (STY) site positions	MSMS count minimum 3	Kinase	Phosphatases	Intensity values (log2 Ratio to Reference, zscore)	Global mock_1	Global mock_2	Global mock_3	Global mock_4	Global NMDA_1	Global NMDA_2	Global NMDA_3	Global NMDA_4	zscored values_row-wise	Global mock_1_zscore	Global mock_2_zscore	Global mock_3_zscore	Global mock_4_zscore	Global NMDA_1_zscore	Global NMDA_2_zscore	Global NMDA_3_zscore	Global NMDA_4_zscore
514	A0A0R4J1E3;F7CPL2	A0A0R4J1E3	Drebrin	Dbn1	tr|A0A0R4J1E3|A0A0R4J1E3_MOUSE Drebrin OS=Mus musculus OX=10090 GN=Dbn1 PE=1 SV=1	2	59	1	51.9	72.544	21.381	131630000	5062600	2	141;142;241;272;333;339;341;343;344;348;613					-2.27902	-2.49645	-2.25308	-2.3303	-2.34693	-2.46917	-2.48982	-2.36758		1.45717	-1.53642	1.81431	0.751038	0.522182	-1.16079	-1.44508	0.237822
10835	Q9QXS6;Q9QXS6-2	Q9QXS6;Q9QXS6-2	Drebrin	Dbn1	sp|Q9QXS6|DREB_MOUSE Drebrin OS=Mus musculus OX=10090 GN=Dbn1 PE=1 SV=4;sp|Q9QXS6-2|DREB_MOUSE Isoform A2 of Drebrin OS=Mus musculus OX=10090 GN=Dbn1	2	62	4	52.5	77.286	323.31	367790000000	12682000000	174	141;142;241;272;333;337;341;343;344;379;385;387;389;390;394;658	+				2.00201	1.77622	2.13658	2.24166	2.08833	1.75204	1.85366	1.93782		0.471711	-0.877066	1.27555	1.90326	0.987341	-1.02154	-0.414511	0.0882355
